# Supplementary material for: Using pseudo-absence models to test for environmental selection in marine movement ecology: the importance of sample size and selection strength
Source: Mov Ecol. 2022 Dec 29;10:60. doi: 10.1186/s40462-022-00362-1 (PMC9798696; doi:10.1186/s40462-022-00362-1)
Supplement: Supplementary file 2 — Additional file 2. Results of all KS tests performed on blue sharks. [file 40462_2022_362_MOESM2_ESM.xlsx]

## Sheet: Brownian_Less
Scale	param	Jan	Feb	Mar	Apr	May	Jun	Jul	Aug	Sep	Oct	Nov	Dec
Monthly	n	480	586	336	111	95	116	462	865	880	734	587	742
	D	0.230086	0.145049	0.0406825	0.0442768	0.292508	0.23065	0.0699995	0.115945	0.074466	0.0990853	0.210803	0.317104
	p	1.39643e-22	2.49741e-11	0.332488	0.649929	1.02351e-07	4.93201e-06	0.0112962	9.98928e-11	6.36051e-05	6.35062e-07	3.68089e-23	6.82692e-65
Bimonthly	n	1066		447		211		1327		1614		1329
	D	0.121962		0.0295971		0.253385		0.0754831		0.0721831		0.23352
	p	2.3077e-14		0.460543		2.23945e-12		3.14354e-07		5.86112e-08		4.70795e-63
Quarterly	n	1402			322			2207			2063
	D	0.0930445			0.170496			0.0715214			0.164751
	p	3.64569e-11			8.92486e-09			1.9538e-10			6.98355e-49
Triannual	n	1513				1538				2943
	D	0.0862074				0.0926558				0.1152
	p	2.13826e-10				4.40918e-12				2.57826e-34
Biannual	n	1724						4270
	D	0.100754						0.0810778
	p	8.90151e-16						7.24872e-25
Annual	n	5994
	D	0.0584904
	p	2.31542e-18

## Sheet: Levy_Less
Scale	param	Jan	Feb	Mar	Apr	May	Jun	Jul	Aug	Sep	Oct	Nov	Dec
Monthly	n	480	586	336	111	95	116	462	865	880	734	587	742
	D	0.224283	0.118688	0.0368526	0.0296276	0.292899	0.182517	0.103082	0.108814	0.0425393	0.0917872	0.197195	0.268913
	p	1.71254e-21	7.96348e-08	0.405121	0.824534	9.80706e-08	0.000475323	5.99606e-05	1.55649e-09	0.0427126	4.81045e-06	2.33995e-20	7.16639e-47
Bimonthly	n	1066		447		211		1327		1614		1329
	D	0.12451		0.0264332		0.217073		0.0708397		0.0567407		0.198755
	p	6.13219e-15		0.538785		2.81918e-09		1.87506e-06		3.3995e-05		7.07586e-46
Quarterly	n	1402			322			2207			2063
	D	0.0955144			0.142944			0.0565306			0.139521
	p	1.00085e-11			2.19796e-06			8.60121e-07			2.91144e-35
Triannual	n	1513				1538				2943
	D	0.0883626				0.0835458				0.0920987
	p	6.92824e-11				5.85951e-10				3.40684e-22
Biannual	n	1724						4270
	D	0.0995601						0.0697096
	p	2.01421e-15						1.43052e-18
Annual	n	5994
	D	0.0507353
	p	5.38624e-14

## Sheet: CRW_Less
Scale	param	Jan	Feb	Mar	Apr	May	Jun	Jul	Aug	Sep	Oct	Nov	Dec
Monthly	n	480	586	336	111	95	116	462	865	880	734	587	742
	D	0.196725	0.0964223	0.0236077	0.0314112	0.279718	0.13948	0.112766	0.102377	0.0481549	0.0711136	0.0908229	0.151436
	p	1.05519e-16	2.06428e-05	0.690188	0.805044	4.05693e-07	0.011465	8.86058e-06	1.5975e-08	0.0175842	0.000642642	6.85053e-05	2.32506e-15
Bimonthly	n	1066		447		211		1327		1614		1329
	D	0.105157		0.0186842		0.185664		0.0660176		0.0452746		0.104196
	p	7.28622e-11		0.734191		5.56481e-07		1.06237e-05		0.00142877		3.90289e-13
Quarterly	n	1402			322			2207			2063
	D	0.079987			0.12161			0.0550429			0.0668589
	p	1.93205e-08			8.03525e-05			1.77686e-06			1.17338e-08
Triannual	n	1513				1538				2943
	D	0.0742364				0.0770253				0.0421901
	p	6.74949e-08				1.42192e-08				3.12592e-05
Biannual	n	1724						4270
	D	0.0859706						0.0399097
	p	1.10205e-11						1.41617e-06
Annual	n	5994
	D	0.0397296
	p	7.30475e-09

## Sheet: JD_Less
Scale	param	Jan	Feb	Mar	Apr	May	Jun	Jul	Aug	Sep	Oct	Nov	Dec
Monthly	n	480	586	336	111	95	116	462	865	880	734	587	742
	D	0.194201	0.0899512	0.0254418	0.0151191	0.28776	0.160068	0.12796	0.103083	0.0534247	0.0740036	0.0920645	0.147729
	p	2.69615e-16	8.36632e-05	0.65009	0.951	1.7185e-07	0.00278097	3.12428e-07	1.24598e-08	0.00691846	0.00034932	5.26521e-05	1.18604e-14
Bimonthly	n	1066		447		211		1327		1614		1329
	D	0.101557		0.0203018		0.214412		0.0656008		0.0463372		0.10381
	p	3.50483e-10		0.69433		4.55446e-09		1.22746e-05		0.00104672		4.82621e-13
Quarterly	n	1402			322			2207			2063
	D	0.0774533			0.141253			0.0564559			0.0657531
	p	5.84742e-08			2.98659e-06			8.92755e-07			2.13663e-08
Triannual	n	1513				1538				2943
	D	0.071958				0.0783486				0.0395226
	p	1.8309e-07				7.60522e-09				0.000111347
Biannual	n	1724						4270
	D	0.0862864						0.0378631
	p	9.15156e-12						5.44114e-06
Annual	n	5994
	D	0.0394819
	p	9.22162e-09

## Sheet: All_Less
Scale	param	Jan	Feb	Mar	Apr	May	Jun	Jul	Aug	Sep	Oct	Nov	Dec
Monthly	n	480	586	336	111	95	116	462	865	880	734	587	742
	D	0.211328	0.112536	0.0316507	0.0252966	0.284576	0.175416	0.103325	0.105956	0.0538764	0.0839295	0.147601	0.221236
	p	2.67011e-19	3.71569e-07	0.510942	0.867876	2.1593e-07	0.000808013	5.32624e-05	3.85655e-09	0.00612167	3.31348e-05	8.31212e-12	3.41679e-32
Bimonthly	n	1066		447		211		1327		1614		1329
	D	0.113197		0.0222839		0.2153		0.0688631		0.0551423		0.159961
	p	1.46319e-12		0.64222		3.35667e-09		3.52989e-06		5.5967e-05		3.43892e-30
Quarterly	n	1402			322			2207			2063
	D	0.086464			0.141095			0.0593981			0.109161
	p	8.29255e-10			2.79261e-06			1.79273e-07			5.02248e-22
Triannual	n	1513				1538				2943
	D	0.0801549				0.0828992				0.0720401
	p	3.78206e-09				6.95473e-10				5.84437e-14
Biannual	n	1724						4270
	D	0.0931457						0.0571228
	p	1.09745e-13						8.47395e-13
Annual	n	5994
	D	0.0471195
	p	2.94805e-12

## Sheet: Brownian_Greater
Scale	param	Jan	Feb	Mar	Apr	May	Jun	Jul	Aug	Sep	Oct	Nov	Dec
Monthly	n	480	586	336	111	95	116	462	865	880	734	587	742
	D	0.0408609	0.01682	0.0398885	0.119113	0.0489108	0.139929	0.0410982	0.0213842	0.0180175	0.0393118	0.0590373	0.00333323
	p	0.20452	0.720159	0.346947	0.0442273	0.637623	0.0111368	0.213217	0.456907	0.567969	0.105806	0.0173951	0.983808
Bimonthly	n	1066		447		211		1327		1614		1329
	D	0.0238507		0.047323		0.0656244		0.0111954		0.000401728		0.00644171
	p	0.300947		0.137768		0.165412		0.719379		0.999484		0.896545
Quarterly	n	1402			322			2207			2063
	D	0.0226755			0.0512457			0.00454096			0.00687273
	p	0.239909			0.187417			0.913822			0.824514
Triannual	n	1513				1538				2943
	D	0.0259759				0.00851643				0.0007279
	p	0.132446				0.801796				0.996917
Biannual	n	1724						4270
	D	0.0181238						0.00176346
	p	0.325835						0.974047
Annual	n	5994
	D	0.00143777
	p	0.975762

## Sheet: Levy_Greater
Scale	param	Jan	Feb	Mar	Apr	May	Jun	Jul	Aug	Sep	Oct	Nov	Dec
Monthly	n	480	586	336	111	95	116	462	865	880	734	587	742
	D	0.0426363	0.0243973	0.0518907	0.117981	0.0420071	0.134036	0.0424207	0.0211601	0.053687	0.0406241	0.0587144	0.00102438
	p	0.17764	0.501239	0.166719	0.0469126	0.717537	0.016139	0.192739	0.464437	0.00658824	0.0908479	0.0181826	0.998459
Bimonthly	n	1066		447		211		1327		1614		1329
	D	0.0231409		0.0577688		0.0607754		0.00764229		0.02371		0.00974306
	p	0.322903		0.0521404		0.213699		0.857723		0.165856		0.778939
Quarterly	n	1402			322			2207			2063
	D	0.0197904			0.0510114			0.0127668			0.00827536
	p	0.337112			0.190307			0.490505			0.755968
Triannual	n	1513				1538				2943
	D	0.0248534				0.00907317				0.0121276
	p	0.15714				0.778241				0.424381
Biannual	n	1724						4270
	D	0.0141237						0.0071671
	p	0.506116						0.647697
Annual	n	5994
	D	0.00582194
	p	0.668775

## Sheet: CRW_Greater
Scale	param	Jan	Feb	Mar	Apr	May	Jun	Jul	Aug	Sep	Oct	Nov	Dec
Monthly	n	480	586	336	111	95	116	462	865	880	734	587	742
	D	0.0512192	0.0338878	0.0555322	0.0864682	0.0137045	0.150483	0.0429304	0.0261892	0.0632172	0.0490671	0.0782177	0.0058222
	p	0.0826024	0.263809	0.128518	0.193338	0.965288	0.0055097	0.185232	0.308884	0.000945416	0.0302242	0.000815491	0.951414
Bimonthly	n	1066		447		211		1327		1614		1329
	D	0.0305259		0.0544517		0.0680208		0.00788137		0.0367366		0.0279089
	p	0.139872		0.0724905		0.144708		0.849402		0.0133918		0.128753
Quarterly	n	1402			322			2207			2063
	D	0.0286233			0.0516015			0.0113814			0.0233697
	p	0.102844			0.183106			0.567733			0.107416
Triannual	n	1513				1538				2943
	D	0.0291394				0.0106462				0.0126871
	p	0.0785563				0.708093				0.391401
Biannual	n	1724						4270
	D	0.0183595						0.00719121
	p	0.316417						0.645807
Annual	n	5994
	D	0.00710417
	p	0.549346

## Sheet: JD_Greater
Scale	param	Jan	Feb	Mar	Apr	May	Jun	Jul	Aug	Sep	Oct	Nov	Dec
Monthly	n	480	586	336	111	95	116	462	865	880	734	587	742
	D	0.0559963	0.0355731	0.0571087	0.103934	0.00370096	0.129834	0.0424865	0.0241622	0.057365	0.0384072	0.0832612	0.00819966
	p	0.0507631	0.2303	0.114195	0.0930843	0.997427	0.0208215	0.191794	0.367892	0.00323325	0.117195	0.000316619	0.905935
Bimonthly	n	1066		447		211		1327		1614		1329
	D	0.0332328		0.0536431		0.0577845		0.00663556		0.0350831		0.0307842
	p	0.0971644		0.0783193		0.247822		0.890745		0.0195725		0.082587
Quarterly	n	1402			322			2207			2063
	D	0.0316439			0.0463306			0.00811954			0.0206464
	p	0.0620414			0.254463			0.749677			0.175285
Triannual	n	1513				1538				2943
	D	0.0314328				0.00868706				0.0115568
	p	0.0518112				0.794673				0.459175
Biannual	n	1724						4270
	D	0.0205842						0.00611363
	p	0.2354						0.729041
Annual	n	5994
	D	0.00618053
	p	0.635474

## Sheet: All_Greater
Scale	param	Jan	Feb	Mar	Apr	May	Jun	Jul	Aug	Sep	Oct	Nov	Dec
Monthly	n	480	586	336	111	95	116	462	865	880	734	587	742
	D	0.0469274	0.0261619	0.0487362	0.102275	0.0265041	0.138568	0.0422309	0.0218833	0.0480606	0.041311	0.069399	0.00242593
	p	0.121376	0.449257	0.203488	0.0986344	0.875348	0.0117547	0.19324	0.437627	0.0173334	0.0821667	0.00355222	0.991326
Bimonthly	n	1066		447		211		1327		1614		1329
	D	0.0276868		0.0532929		0.0627691		0.00724529		0.0239712		0.0184389
	p	0.195883		0.0794427		0.190426		0.870252		0.157201		0.40598
Quarterly	n	1402			322			2207			2063
	D	0.0224266			0.0494828			0.00868021			0.0128062
	p	0.244936			0.20744			0.717668			0.509174
Triannual	n	1513				1538				2943
	D	0.027004				0.0087437				0.00899171
	p	0.110681				0.790902				0.622072
Biannual	n	1724						4270
	D	0.0159054						0.00501799
	p	0.41891						0.806943
Annual	n	5994
	D	0.00469351
	p	0.768415
